# Supplementary material for: Electrochemical Shell-Isolated Nanoparticle-Enhanced Raman Spectroscopy of Imidazole Ring Functionalized Monolayer on Smooth Gold Electrode
Source: Molecules. 2022 Oct 3;27(19):6531. doi: 10.3390/molecules27196531 (PMC9573715; doi:10.3390/molecules27196531)
Supplement: Supplementary file 1 [file molecules-27-06531-s001.zip]

Archive with 1 entries (1 files):
- molecules-1902736-supplementary.pdf
